# Supplementary material for: Childhood trauma is associated with reduced frontal gray matter volume: a large transdiagnostic structural MRI study
Source: Psychol Med. 2021 Jun 3;53(3):741–9. doi: 10.1017/S0033291721002087 (PMC9975993; doi:10.1017/S0033291721002087)
Supplement: Supplementary file 1 [file S0033291721002087sup.zip]

Archive with 4 entries (4 files):
- S0033291721002087sup001.docx
- S0033291721002087sup002.docx
- S0033291721002087sup003.pptx
- S0033291721002087sup004.docx
